# Supplementary material for: Breakfast Consumption and Quality of Macro- and Micronutrient Intake in Indonesia: A Study from the Indonesian Food Barometer
Source: Nutrients. 2023 Aug 30;15(17):3792. doi: 10.3390/nu15173792 (PMC10489646; doi:10.3390/nu15173792)
Supplement: Supplementary file 1 [file nutrients-15-03792-s001.zip]

Archive with 1 entries (1 files):
- nutrients-2537967-supplementary.pdf
